# Supplementary material for: Atherogenic Index of Plasma in Metabolic Syndrome—A Systematic Review and Meta-Analysis
Source: Medicina (Kaunas). 2025 Mar 27;61(4):611. doi: 10.3390/medicina61040611 (PMC12028871; doi:10.3390/medicina61040611)
Supplement: Supplementary file 1 [file medicina-61-00611-s001.zip]

Archive with 1 entries (1 files):
- medicina-3543028-supplementary.pdf
